# Supplementary material for: miRNA142-3p targets Tet2 and impairs Treg differentiation and stability in models of type 1 diabetes
Source: Nat Commun. 2019 Dec 13;10:5697. doi: 10.1038/s41467-019-13587-3 (PMC6910913; doi:10.1038/s41467-019-13587-3)
Supplement: Supplementary file 4 — Source data [file 41467_2019_13587_MOESM4_ESM.xlsx]

## Sheet: Figure 1g
Figure 1g
	n	values										minimum	maximum	median	mean	std. deviation	std. error of mean
no T1D	5	3.78	4.78	2.22	2.6	3.86						2.22	4.78	3.78	3.448	1.035	0.4627
recent onset of T1D	10	4.56	6.55	5.04	4.28	4.05	3.85	3.42	4.03	5.32	5.28	3.42	6.55	4.42	4.638	0.9219	0.2915
statistical test	Student's t-test
p value	0.041
t	2.268
df	13

## Sheet: Figure 1h
Figure 1h
	n	values						minimum	maximum	median	mean	std. deviation	std. error of mean
IAA-	6	6.32	6.63	7.79	10.09	7.76	8.21	6.32	10.09	7.775	7.8	1.34	0.5469
IAA+	6	9.73	10.81	10.81	9.69	11.25	11.19	9.69	11.25	10.81	10.58	0.6988	0.2853
statistical test	Student's t-test
p value	0.0011
t	4.507
df	10

## Sheet: Figure 2a
Figure 2a
	n			values																		minimum	maximum	median	mean	std. deviation	std. error of mean
IAA-	20	17.2	18.5	20.7	21.7	21.4	17	18.9	22.9	20.3	24.8	24.3	23.6	20.7	24.1	19.5	18.6	21.4	15.6	14	12.9	12.9	24.8	20.5	19.91	3.369	0.7534
IAA+	20	5.75	6.2	16.9	14.4	16.7	14.7	16	14	16.9	18.8	20.7	21.7	12.2	13.8	17.5	17.8	19.1	17.1	11.2	11.9	5.75	21.7	16.35	15.17	4.202	0.9396
diabetic	5	11.1	8.86	12.5	11.75	11.2																8.86	12.5	11.2	11.08	1.361	0.6086
statistical test	ordinary one-way ANOVA, Tukey's multiple comparisons test
adjusted p value
IAA- vs. IAA+	0.0005
IAA+ vs. diabetic	0.0454

## Sheet: Figure 2c
Figure 2c
	n	values								minimum	maximum	median	mean	std. deviation	std. error of mean
control mimic	8	23.5	17.7	28.4	23.3	20.5	21.3	16.3	11.5	11.5	28.4	20.9	20.31	5.156	1.823
miR142-3p mimic	8	21.5	17.75	25.6	22	13.8	19.6	13.3	10.4	10.4	25.6	18.68	17.99	5.156	1.823
statistical test	Student's t-test
p value	0.0141
t	3.25
df	7
	n	values								minimum	maximum	median	mean	std. deviation	std. error of mean
control inhibitor	8	12.8	12.5	21.5	23.1	25.7	26.3	20	18.8	12.5	26.3	20.75	20.09	5.258	1.859
miR142-3p inhibitor	8	24.3	15.7	23.5	35	34	29.7	34	22	15.7	35	26.6	27.2	6.532	2.177
statistical test	Student's t-test
p value	0.0039
t	4.232
df	7

## Sheet: Figure 2d
Figure 2d
	n	values					minimum	maximum	median	mean	std. deviation	std. error of mean
control mimic	5	17.8	16.1	14.1	14.1	12.4	12.4	17.8	14.1	14.9	2.084	0.9322
miR142-3p mimic	5	14.9	13.9	13.1	11.6	10.5	10.5	14.9	13.1	12.8	1.764	0.7887
statistical test	Student's t-test
p value	0.0028
t	6.543
df	4
	n	values					minimum	maximum	median	mean	std. deviation	std. error of mean
control inhibitor	5	18.3	15.4	16.75	13.5	11.7	11.7	18.3	15.4	15.13	2.606	1.166
miR142-3p inhibitor	5	19.1	19.1	18.2	16.3	15.1	15.1	19.1	18.2	17.56	1.788	0.7997
statistical test	Student's t-test
p value	0.0124
t	4.327
df	4

## Sheet: Figure 2e
Figure 2e
	n	values					minimum	maximum	median	mean	std. deviation	std. error of mean
control mimic	5	13.6	14.9	14.8	11.1	11.9	11.1	14.9	13.6	13.26	1.71	0.7646
miR142-3p mimic	5	12.85	13.8	12.6	8.58	10.1	8.58	13.8	12.6	11.59	2.166	0.9688
statistical test	Student's t-test
p value	0.0072
t	5.057
df	4
	n	values					minimum	maximum	median	mean	std. deviation	std. error of mean
control inhibitor	5	21.1	15.6	14.6	10.5	11	10.5	21.1	14.6	14.56	4.272	1.911
miR142-3p inhibitor	5	21.3	17.1	17	13.9	14.5	13.9	21.3	17	16.76	2.919	1.305
statistical test	Student's t-test
p value	0.0237
t	3.555
df	4

## Sheet: Figure 2f
Figure 2f
	n	values					minimum	maximum	median	mean	std. deviation	std. error of mean
control mimic	5	8.56	10.17	12.2	12.05	10.45	8.56	12.2	10.45	12.36	1.5	0.6706
miR142-3p mimic	5	7.5	11.1	9.98	14	9.35	7.5	14	9.98	11.12	2.405	1.076
statistical test	Student's t-test
p value	0.7123
t	0.396
df	4
	n	values					minimum	maximum	median	mean	std. deviation	std. error of mean
control inhibitor	5	9.18	9.2	10.1	13	14.1	9.18	14.1	10.1	10.39	2.286	1.022
miR142-3p inhibitor	5	8.63	11.25	13.6	13.7	14.6	8.63	14.6	13.6	10.69	2.424	1.084
statistical test	Student's t-test
p value	0.1513
t	1.771
df	4

## Sheet: Figure 3a
Figure 3a
	n			values																				minimum	maximum	median	mean	std. deviation	std. error of mean
no T1D	22	35.6	32.7	37.7	37.9	40.2	36.4	25.3	30.9	31.4	42.6	46.7	36.7	42.4	37.1	39.2	37	38.2	28.2	34.1	22	36.1	31.1	22	46.7	36.55	35.43	5.737	1.223
recent onset of T1D	8	28.6	26.4	28	37.9	23.4	26.8	26.9	33.7															23.4	37.9	27.45	28.96	4.626	1.636
longterm T1D	8	33.5	23.9	26.5	17.2	32	21.8	25.6	16.9															16.9	33.5	24.75	24.68	6.105	2.159
statistical test	ordinary one-way ANOVA, Tukey's multiple comparisons test
adjusted p value
no T1D vs. recent onset	0.0224
recent onset vs. longterm	0.2903

## Sheet: Figure 3c
Figure 3c
	n	values						minimum	maximum	median	mean	std. deviation	std. error of mean
control mimic	6	35.6	32.7	37.7	37.9	40.2	36.4	32.7	40.2	37.05	36.75	2.529	1.032
miR142-3p mimic	6	27.9	34.1	27.5	33.3	33.8	33.8	27.5	34.1	33.55	31.73	3.137	1.281
statistical test	Student's t-test
p value	0.0297
t	3.013
df	5
	n	values																minimum	maximum	median	mean	std. deviation	std. error of mean
control inhibitor	16	25.3	30.9	31.4	42.6	46.7	36.7	42.4	37.1	39.2	37	38.2	28.2	34.1	22	36.1	31.1	22	26.7	36.4	34.94	6.557	1.639
miR142-3p inhibitor	16	32.8	36.8	34.5	56.7	49.3	42.5	50.4	43.3	45.2	43.3	45.9	39.8	37.1	36.5	32.3	34.7	32.3	56.7	41.15	41.32	7.005	1.751
statistical test	Student's t-test
p value	<0,0001
t	5.642
df	15

## Sheet: Figure 3d
Figure 3d
	n	values				minimum	maximum	median	mean	std. deviation	std. error of mean
control mimic	4	28.6	26.4	28	37.9	26.4	37.9	28.3	30.23	5.2	2.6
miR142-3p mimic	4	22.7	26.4	27.5	33	22.7	33	26.95	27.4	4.261	2.13
statistical test	Student's t-test
p value	0.157
t	1.878
df	3
	n	values				minimum	maximum	median	mean	std. deviation	std. error of mean
control inhibitor	4	23.4	26.8	26.9	33.7	23.4	33.7	26.85	27.7	4.318	2.159
miR142-3p inhibitor	4	30.9	35.7	43.6	45.1	30.9	45.1	39.65	38.83	6.702	3.351
statistical test	Student's t-test
p value	0.0119
t	5.492
df	3

[truncated: 53 more sheets: Figure 3e, Figure 4b, Figure 4d, Figure 4f, Figure 5a, Figure 5b, Figure 5c, Figure 5d, Figure 5e, Figure 5f, Figure 5g, Figure 5h, Figure 5i, Figure 5j, Figure 6a, Figure 6c, Figure 6e, Figure 6f, Figure 6g, Figure 7b …]
